# Supplementary material for: Ultrasound-Guided Multilevel Bilateral Rectus Sheath Blocks with Liposomal Bupivacaine, Bupivacaine, and Dexamethasone PF for Postoperative Pain Management After a Pediatric Abdominal Aortic Aneurysm Repair
Source: Children (Basel). 2025 Oct 25;12(11):1450. doi: 10.3390/children12111450 (PMC12651705; doi:10.3390/children12111450)
Supplement: Supplementary file 1 [file children-12-01450-s001.zip]

Archive with 1 entries (1 files):
- children-3936385-supplementary.mp4
